# Supplementary material for: In Situ Construction of ZnO/Ni2S3 Composite on Ni Foam by Combing Potentiostatic Deposition with Cyclic Voltammetric Electrodeposition
Source: Micromachines (Basel). 2021 Jul 16;12(7):829. doi: 10.3390/mi12070829 (PMC8306812; doi:10.3390/mi12070829)
Supplement: Supplementary file 1 [file micromachines-12-00829-s001.zip]

Archive with 1 entries (1 files):
- micromachines-1272137-supplementary.pdf
